# Supplementary material for: The evolution of WRKY transcription factors
Source: BMC Plant Biol. 2015 Feb 27;15:66. doi: 10.1186/s12870-015-0456-y (PMC4350883; doi:10.1186/s12870-015-0456-y)
Supplement: Additional file 2: — Multiple sequence alignment of all WRKY domains in Figure 2 . The alignment was performed in MEGA6 using MUSCLE. [file 12870_2015_456_MOESM2_ESM.zip]

Archive with 1 entries (1 files):
- 12870_2015_456_MOESM2_ESM.mas
